# Supplementary material for: Oxylipins in triglyceride-rich lipoproteins of dyslipidemic subjects promote endothelial inflammation following a high fat meal
Source: Sci Rep. 2019 Jun 17;9:8655. doi: 10.1038/s41598-019-45005-5 (PMC6572825; doi:10.1038/s41598-019-45005-5)
Supplement: Supplementary file 2 — Raw data used for the analysis [file 41598_2019_45005_MOESM2_ESM.xlsx]

## Sheet: fatty acid and oxylipins
Fatty acids- nmol/mg ApoB
Oxylipins -pmol/mg ApoB
	Clinical	Data Type	ToOxy	ToFA	NEOxy	NEOxy	ToFA	NEFA	ToOxy	ToOxy	ToFA	ToOxy	ToOxy	ToFA	ToFA	ToOxy	ToOxy	ToOxy	ToOxy	NEOxy	NEOxy	NEOxy	NEOxy	ToFA	NEFA	ToOxy	ToOxy	NEOxy	NEOxy	NEOxy	NEOxy	NEOxy	ToFA	NEOxy	ToOxy	ToFA	NEOxy	ToOxy	ToFA	ToOxy	ToOxy	NEOxy	NEOxy	NEOxy	NEOxy	NEOxy	ToOxy	NEOxy	ToFA
Athero- phenotype	% change in VCAM-1 from TNFɑ	Subject	8(9)-EpETrE-To-F	C22:5n3/C20:5n3-PP	9_10-DiHOME-NE-F	5-KETE-NE-F	C22:6n3 (DHA)-PP	C18:1n9/C18:0-NEFA-F	17-HDoHE-To-PP	15-HEPE-To-PP	Σ (n-3) PUFA-PP	17(18)-EpETE-To-PP	15-KETE-To-PP	C20:4n3-PP	C20:5n3 (EPA)-PP	5-HEPE-To-PP	11(12)-EpETE-To-PP	12-HEPE-To-PP	9-HEPE-To-PP	12_13-DiHOME-NE-F	6-keto PGF1a-NE-F	9_10-e-DiHO-NE-F	9-HODE-NE-F	C18:4n3-F	C22:6n3/C22:5n3-NEFA-PP	6-keto PGF1a-To-F	9_10-EpO-To-F	9-HOTE-NE-F	15_16-DiHODE-NE-F	11_12-DiHETrE-NE-F	10-Nitrooleate-NE-F	Sum-TriHOME-NE-F	C22:5n3/C20:5n3-F	14_15-DiHETrE-NE-F	9_10-e-DiHO-To-F	C21:0-F	19_20-DiHDoPE-NE-F	9(10)-EpOME-To-F	C20:0-NEFA-F	12(13)-EpOME-To-F	12(13)-EpODE-To-F	12(13)-Ep-9-KODE-NE-F	14_15-DiHETE-NE-F	F2-isoPs-NE-PP	5_6-DiHETrE-NE-F	PGF2a-NE-PP	11(12)-EpETrE-To-F	5-HETE-NE-F	C20:4n6/C20:3n6-PP
Anti	-21.5	D229	14.6	1.90273		0.0276	58.4776	4.97833	12.2	1.66	171.087	1.95	2.63	1.44281	13.8356	2.46	1.18	1.08	1.05	0.0846	0.418	2.02	3.47	2.00057	15.8102	0.322	143	0.281	0.0937	0.035	0.132	0.675	2.05135	0.00496	7.04	0.403959	0.0287	208	0.226845	147	6.24	3.34	0.0217	0.293	0.484	0.293	16.7	1.46	11.2886
Anti	-20.53	D360	24	1.22948	0.926	0.101	52.9168	5.29198	8.76	2.31	191.703	1.67	2.62	2.57017	22.273	3.02	0.821	1.73	1.11	1.61	0.696	5.79	13.4	6.70652	17.7656	0.773	215	0.573	3.18	0.127	0.551	2.91	1.49765	0.0445	19.9	1.20526	0.138	516	0.185296	427	21.4	1.47	0.376	0.235	3.96	0.235	44.7	18.3	4.92732
Anti	-38.4	D384	9.76	1.46243	3.11	0.105	43.9407	3.81886	4.09	1.21	219.516	2.48	2.46	3.12531	14.3855	2.52	0.845	1.32	0.921	2.71	0.653	6.61	22.5	8.03695	5.57298	0.61	92.5	1.58	8.77	0.237	0.8	6.03	1.7791	0.225	11.1	11.3649	0.509	151	0.355802	113	8.32	2.95	0.451	1.7977	0.65	1.81	10.2	1.76	5.779
Anti	-29.1	D391	12.3	2.64951	0.0471	0.0698	23.647	2.89961	2.11	0.841	78.6174	1.35	1.86	1.80509	4.45407	1.2	0.298	0.845	0.258	0.148	0.287	2.48	1.91	7.65752	5.80801	0.314	98.3	0.163	0.143	0.0433	0.108	0.762	1.68176	0.00861	6.24	0.305253	0.014	168	0.178171	130	8.54	0.422	0.0996	0.264	0.363	0.264	15.4	1.64	5.93875
Anti	-17.98	D75	15.6	0.967704	0.325	0.0454	97.6526	5.26516	15.7	4.24	216.589	1.47	2.09	2.86055	23.3304	3.56	0.624	1.19	1.15	0.691	0.39	3.51	5.75	2.59153	3.82837	0.423	115	0.318	0.931	0.0243	0.432	2.26	0.753484	0.0308	11.3	0.81732	0.0267	204	0.551156	164	10	2.4	0.0373		1.07		20.7	5.93	7.35255
Pro	36.05	D274	6.75	0.731389		0.0729	45.7232	5.86679	8.29	1.95	151.921	4.66	2.48	2.48173	23.5527	3.31	1.79	1.84	1.57	0.0243	0.282	1.43	1.71	8.18858	4.67051	0.307	78.8	0.12	0.305	0.00512	0.206	0.73	1.21641	0.012	6.12	0.897802	0.023	136	0.195806	86.4	6.23	0.214	0.00803	0.317	0.12	0.851	9.24	2.72	4.06998
Pro	86.3	D34	9.82	0.354556	0.0646	0.0191	57.0169	5.70119	14	6.8	242.43	5.04	2.41	4.33766	58.8491	8.6	1.58	2.76	2.18	0.166	0.275	2.39	1.75	1.56379	1.93088	0.32	117	0.241	0.715	0.056	0.451	0.923	0.504081	0.0165	8.29	0.497442	0.0373	171	0.246534	123	9.64	0.534	0.225	0.084	0.468	0.084	16.7	1.93	5.27611
Pro	46.44	D356	7.91	1.25804	0.0831	0.0711	43.8406	3.64789	4.29	1.37	149.851	1.54	2.94	2.28768	12.5287	1.79	0.729	0.802	0.773	0.17	0.198	3.32	6.29	3.87104	3.35606	0.389	73.2	0.263	0.274	0.0266	0.138	1.41	1.63792	0.0164	6.63	0.485021	0.0334	118	0.246591	70.7	4.21	4.13	0.0107	0.2729	0.66	0.282	10.6	1.69	6.61519
Pro	103.97	D368	3.52	1.16081	0.000149	0.036	220.3	12.4292	57.5	4.54	485.152	4.09	5.93	4.53488	39.8485	6.74	2.48	4.32	2.67	0.0852	0.341	2.22	2.37	2.33688	4.49494	0.324	47.1	0.191	0.179	0.0279	0.0263	1.4	1.29374	0.00889	6.65	0.140724	0.0455	73.6	0.132716	63.6	3.08	0.502	0.0186	0.508	0.178	0.508	4.6	0.534	5.4525
Pro	49.18	D370	15.4	1.44718	0.114	0.0383	64.3199	2.63062	8.31	2.66	299.679	1.74	4.49	5.24785	30.885	4.21	1.2	3.06	1.51	0.365	0.444	2.35	5.28	2.51268	5.2023	0.316	117	0.282	0.215	0.0399	0.0455	1.33	1.66183	0.0146	6.68	0.468384	0.0238	240	0.18877	175	10.2	0.344	0.00903		0.419	0.0589	25	1.65	5.8152
Abbreviation
TO	Esterified
Oxy	Oxylipin
FA	fatty acid
NE	non-esterfied
F	fasting
PP	postprandial
	Missing value (non detectable)
[truncated: 272 more columns]

## Sheet: clinical biomarkers
Athero-phenotype	Subject	Age	% change in VCAM-1 from TNFɑ	% change in ICAM-1 from TNFɑ	Waist size (in)	Hip (in)	BMI (kg/m2)	WHR	Systolic (mmHg)	Diastolic (mmHg)	TC-F (mg/dL)	HDL-F (mg/dL)	LDL-F (mg/dL)	CHOL:HDL-F	TG-F (mg/dL)	NON-HDL CHOl (mg/dl)	Glucose-F (mg/dl)	ApoB-F (mg/dl)	TC-PP (mg/dL)	HDL-PP (mg/dL)	CHOL:HDL-PP	TG-PP (mg/dL)	NON-HDL CHOl PP	Glucose-PP (mg/dl)	ApoB-PP (mg/dl)	TG-F:HDL-C-F	TG-PP:HDL-C PP	Delta TG (PP-F, mg/dl)
Anti	D229	65	-21.55	3.5	36.5	37.25	25.15	0.979866	119	71	251	78	160	3.2	63	173	87	94	268	82	3.3	89	186	86	101	0.807692	1.08537	26
Anti	D360	27	-20.55	13.44	31.5	33	22.66	0.954545	112	71	138	42	81	3.3	75	96	82	61	135	41	3.3	108	94	77	57	1.78571	2.63415	33
Anti	D384	19	-38.4	16.83	28.5	29	21.02	0.982759	110	59	148	62	77	2.4	47	86	85	55	149	61	2.4	140	88	74	58	0.758065	2.29508	93
Anti	D391	61	-29.1	-5.69	32	34	22.09	0.941176	118	70	210	75	122	2.8	64	135	98	78	199	68	2.9	170	131	91	96.1664	0.853333	2.5	106
Anti	D75	65	-17.98	-5.1	41	42.5	27.37	0.964706	122	85	180	60	105	3	73	120	89	68	188	64	2.9	107	124	85	62	1.21667	1.67188	34
Pro	D274	63	36.05	-3.637	38.5	40	33.64	0.9625	129	90	563	51	479	11	164	512	89	306	570	49	11.6	324	521	75	302	3.21569	6.61224	160
Pro	D34	60	86.3	-13.5	37	39	25.59	0.948718	123	90	237	57	125	4.2	273	180	94	104	213	49	4.4	780	164	93	129	4.78947	15.9184	507
Pro	D356	27	46.44	14.15	32.75	34.5	28.52	0.949275	110	61	186	33	131	5.6	109	153	77	95	191	33	5.8	235	158	81	100	3.30303	7.12121	126
Pro	D368	24	103.97	47.44	34.5	40.5	28.41	0.851852	128	72	218	44	148	5	132	174	80	108	217	41	5.3	252	176	69	104	3	6.14634	120
Pro	D370	27	49.18	11.01	41	45.5	36.34	0.901099	132	75	190	27	107	7	279	163	86	107	188	26	7.2	411	162	58	107	10.3333	15.8077	132
Abbreviations
TG	triglyceride
TC	Total Cholesterol
WHR	waist to hip ratio
F	fasting
PP	postprandial
